# Supplementary material for: Dialysis, Distress, and Difficult Conversations: Living with a Kidney Transplant
Source: Healthcare (Basel). 2022 Jun 23;10(7):1177. doi: 10.3390/healthcare10071177 (PMC9321787; doi:10.3390/healthcare10071177)
Supplement: Supplementary file 1 [file healthcare-10-01177-s001.zip]

Archive with 1 entries (1 files):
- healthcare-1737228-supplementary.pdf
